# Supplementary material for: Regional Variability in Survival for Patients Diagnosed with Selected Central Nervous System Tumours in Canada
Source: Curr Oncol. 2024 May 29;31(6):3073–85. doi: 10.3390/curroncol31060234 (PMC11203179; doi:10.3390/curroncol31060234)
Supplement: Supplementary file 1 [file curroncol-31-00234-s001.zip]

Archive with 1 entries (1 files):
- curroncol-2992768-supplementary.pdf
